# Supplementary material for: Impaired Acetyl-CoA Compartmentalization Drives a Futile Lipogenic–Oxidative Cycle in N88S Seipinopathy
Source: Cells. 2026 Feb 24;15(5):395. doi: 10.3390/cells15050395 (PMC12984136; doi:10.3390/cells15050395)
Supplement: Supplementary file 1 [file cells-15-00395-s001.zip]

Archive with 4 entries (3 files):
- cells-4153046-supplementary/
- cells-4153046-supplementary/Figure S1.pdf
- cells-4153046-supplementary/revised Tables Moreira et al_2025.pdf
- cells-4153046-supplementary/Supplementary Figure Cells_blots.pdf
